# Supplementary material for: FGA modulates immune infiltration and tumor progression via SLC7A11/xCT-mediated disulfidptosis in the tumor microenvironment of lung adenocarcinoma
Source: Front Immunol. 2025 Aug 11;16:1595900. doi: 10.3389/fimmu.2025.1595900 (PMC12375581; doi:10.3389/fimmu.2025.1595900)
Supplement: Supplementary file 1 [file DataSheet1.zip]

Archive with 30 entries (20 files):
- F5/
- F5/CELL/
- F5/CELL/Migrattion.xlsx
- F5/IF/
- F5/IF/IF.xlsx
- F5/PCR/
- F5/PCR/PCR.xlsx
- F5/WB/
- F5/WB/00actin merge 1.tif
- F5/WB/00actin-10S.tif
- F5/WB/01膜4 FGA merge3.tif
- F5/WB/01膜4 FGA.tif
- F5/WB/03xCTmerge3.tif
- F5/WB/03xCTz-1.Tif
- F6/
- F6/CCK8.xlsx
- F6/heal.xlsx
- F6/Invasion.xlsx
- F6/rescue CCK8.xlsx
- F6/WB/
- F6/WB/ACTIN/
- F6/WB/ACTIN/actin  3s merge.Tif
- F6/WB/ACTIN/actin  3s.Tif
- F6/WB/FGA/
- F6/WB/FGA/FGA10s 03 merge.Tif
- F6/WB/FGA/FGA10s 03.Tif
- F6/WB/xCT/
- F6/WB/xCT/Xct  3s.Tif
- F6/WB/xCT/xCT merge 02.tif
- 代码.R
