# Supplementary material for: FGA modulates immune infiltration and tumor progression via SLC7A11/xCT-mediated disulfidptosis in the tumor microenvironment of lung adenocarcinoma
Source: Front Immunol. 2025 Aug 11;16:1595900. doi: 10.3389/fimmu.2025.1595900 (PMC12375581; doi:10.3389/fimmu.2025.1595900)
Supplement: Supplementary file 1 [file DataSheet1.zip › F5/CELL/Migrattion.xlsx]

## Sheet: Sheet1
Migrattion	siCtrl	siFGA
计数	121	146
	126	154
	111	131
Invasion	119	141
	124	144
	105	129
