# Supplementary material for: FGA modulates immune infiltration and tumor progression via SLC7A11/xCT-mediated disulfidptosis in the tumor microenvironment of lung adenocarcinoma
Source: Front Immunol. 2025 Aug 11;16:1595900. doi: 10.3389/fimmu.2025.1595900 (PMC12375581; doi:10.3389/fimmu.2025.1595900)
Supplement: Supplementary file 1 [file DataSheet1.zip › F5/IF/IF.xlsx]

## Sheet: Sheet1
nc	140.319	143.843	139.335
si	173.489	176.482	179.613
对照mean	141.166
nc	0.994002	1.01897	0.987032
si	1.22897	1.25018	1.27236
