# Supplementary material for: FGA modulates immune infiltration and tumor progression via SLC7A11/xCT-mediated disulfidptosis in the tumor microenvironment of lung adenocarcinoma
Source: Front Immunol. 2025 Aug 11;16:1595900. doi: 10.3389/fimmu.2025.1595900 (PMC12375581; doi:10.3389/fimmu.2025.1595900)
Supplement: Supplementary file 1 [file DataSheet1.zip › F5/PCR/PCR.xlsx]

## Sheet: Sheet1
	S1	S2	S3	S4Ctrl	S5Ctrl	S6Ctrl
GAPDH	11.09	11.32	11.47	10.85	11.47	10.68
	11.49	11.34	10.06	10.68	10.17	10.15
	11.38	10.89	10.06	10.81	10.64	10.31
FGA	21.69	22.12	22.07	18.13	18.18	18.33
	21.49	20.38	22.24	18.03	18.26	18.18
	22.46	21.68	22.04	18.42	18.21	18.31
AVE	11.32	11.1833	10.53	10.78	10.76	10.38
AVE	21.88	21.3933	22.1167	18.1933	18.2167	18.2733
ΔCT	10.56	10.21	11.5867	7.41333	7.45667	7.89333
对照组ΔCTmean值	7.58778
ΔΔCT	2.97222	2.62222	3.99889	-0.174444	-0.131111	0.305556
2(-ΔΔCT)	0.12743	0.162417	0.0625482	1.12853	1.09514	0.809131
