# Supplementary material for: FGA modulates immune infiltration and tumor progression via SLC7A11/xCT-mediated disulfidptosis in the tumor microenvironment of lung adenocarcinoma
Source: Front Immunol. 2025 Aug 11;16:1595900. doi: 10.3389/fimmu.2025.1595900 (PMC12375581; doi:10.3389/fimmu.2025.1595900)
Supplement: Supplementary file 1 [file DataSheet1.zip › F6/CCK8.xlsx]

## Sheet: Sheet1
CCK8		sictrl		siFGA		Blank
	24	0.3485		0.8444		0.0525
	24	0.3992		0.8566		0.0784
	24	0.35462		0.8654		0.066
	48	0.8267		1.9046		0.0503
	48	0.876		1.8958		0.0525
	48	0.853		1.7534		0.0571
