# Supplementary material for: FGA modulates immune infiltration and tumor progression via SLC7A11/xCT-mediated disulfidptosis in the tumor microenvironment of lung adenocarcinoma
Source: Front Immunol. 2025 Aug 11;16:1595900. doi: 10.3389/fimmu.2025.1595900 (PMC12375581; doi:10.3389/fimmu.2025.1595900)
Supplement: Supplementary file 1 [file DataSheet1.zip › F6/heal.xlsx]

## Sheet: Sheet1
	siCtrl+Vector			siFGA+Vector			siCtrl+OExCT			siFGA+OExCT
0	0	0	0	0	0	0	0	0	0	0	0	0
24	0.335187	0.343587	0.386887	0.37768	0.36378	0.40668	0.17734	0.135157	0.184786	0.237133	0.25643	0.21586
48	0.474436	0.453436	0.488646	0.54949	0.52729	0.59679	0.394378	0.368445	0.40546	0.438078	0.46164	0.426471
