# Supplementary material for: FGA modulates immune infiltration and tumor progression via SLC7A11/xCT-mediated disulfidptosis in the tumor microenvironment of lung adenocarcinoma
Source: Front Immunol. 2025 Aug 11;16:1595900. doi: 10.3389/fimmu.2025.1595900 (PMC12375581; doi:10.3389/fimmu.2025.1595900)
Supplement: Supplementary file 1 [file DataSheet1.zip › F6/Invasion.xlsx]

## Sheet: Migrattion
siCtrl+Vector	siFGA+Vector	siCtrl+OExCT	siFGA+OExCT
191	205	115	167
175	226	125	197
185	230	108	156

## Sheet: Invasion
siCtrl+Vector	siFGA+Vector	siCtrl+OExCT	siFGA+OExCT
152	244	125	192
175	204	119	176
163	215	109	146
