# Supplementary material for: FGA modulates immune infiltration and tumor progression via SLC7A11/xCT-mediated disulfidptosis in the tumor microenvironment of lung adenocarcinoma
Source: Front Immunol. 2025 Aug 11;16:1595900. doi: 10.3389/fimmu.2025.1595900 (PMC12375581; doi:10.3389/fimmu.2025.1595900)
Supplement: Supplementary file 1 [file DataSheet1.zip › F6/rescue CCK8.xlsx]

## Sheet: Sheet1
CCK8		sictrl		siFGA		OExCT		siFGA+OExCT
		0.8626		1.3328		0.6309		0.9229
		0.8265		1.3752		0.6632		1.1327
		0.8308		1.4513		0.6426		0.8564
