# Supplementary material for: FGA modulates immune infiltration and tumor progression via SLC7A11/xCT-mediated disulfidptosis in the tumor microenvironment of lung adenocarcinoma
Source: Front Immunol. 2025 Aug 11;16:1595900. doi: 10.3389/fimmu.2025.1595900 (PMC12375581; doi:10.3389/fimmu.2025.1595900)
Supplement: Supplementary file 1 [file DataSheet1.zip › 代码.R]

setwd('TCGA-LUAD')
setwd("TCGAdata")
library(tidyverse)
          chooseBioCmirror()

library(TCGAbiolinks)
cancer_type = "TCGA-LUAD" 
expquery <- GDCquery(project = cancer_type,
                     data.category = "Transcriptome Profiling",
                     data.type = "Gene Expression Quantification",
                     workflow.type = "STAR - Counts"
)
GDCdownload(expquery,directory = "GDCdata")
expquery2 <- GDCprepare(expquery,directory = "GDCdata",summarizedExperiment = T)
save(expquery2,file = "luad.gdc_2024.rda")
setwd('TCGA-LUAD')
setwd("TCGAdata")
library(tidyverse)
load("luad.gdc_2022.rda")
load("gene_annotation_2022.rda")
table(gene_annotation_2022$type)
counts <- expquery2@assays@data@listData[["unstranded"]]
colnames(counts) <- expquery2@colData@rownames
rownames(counts) <- expquery2@rowRanges@ranges@NAMES
counts <- as.data.frame(counts)
counts <- rownames_to_column(counts,var = 'ENSEMBL')
counts <- inner_join(counts,gene_annotation_2022,"ENSEMBL")
counts <- counts[!duplicated(counts$symbol),]
rownames(counts) <- NULL
counts <- counts %>% column_to_rownames("symbol") 
table(counts$type)
counts <- counts[counts$type == "protein_coding",]
counts <- counts[,-c(1,ncol(counts))]
ncol(counts)
colnames(counts) <- substring(colnames(counts),1,16)
counts <- counts[,!duplicated(colnames(counts))]
table(substring(colnames(counts),14,16))
counts01A <- counts[,substring(colnames(counts),14,16) == "01A"]
counts11A <- counts[,substring(colnames(counts),14,16) == c("11A")]
table(substring(colnames(counts01A),14,16))
table(substring(colnames(counts11A),14,16))

tpms <- expquery2@assays@data@listData[["tpm_unstrand"]]
colnames(tpms) <- expquery2@colData@rownames
rownames(tpms) <- expquery2@rowRanges@ranges@NAMES
tpms <- tpms %>% 
  as.data.frame() %>% 
  rownames_to_column("ENSEMBL") %>% 
  inner_join(gene_annotation_2022,"ENSEMBL") %>% 
  .[!duplicated(.$symbol),]
rownames(tpms) <- NULL
tpms <- tpms %>% column_to_rownames("symbol") 
tpms <- tpms[tpms$type == "protein_coding",]
tpms <- tpms[,-c(1,ncol(tpms))]
colnames(tpms) <- substring(colnames(tpms),1,16)
tpms <- tpms[,!duplicated(colnames(tpms))]
tpms01A <- tpms[,substring(colnames(tpms),14,16) == c("01A")]
tpms11A <- tpms[,substring(colnames(tpms),14,16) == c("11A")]


a <- c("a","b","c")
b <- c("b","a","c")
identical(a,b)

identical(rownames(counts01A),rownames(counts11A))
identical(rownames(tpms01A),rownames(tpms11A))
identical(rownames(counts01A),rownames(tpms01A))
identical(colnames(counts01A),colnames(tpms01A))

counts <- cbind(counts01A,counts11A)
table(substring(colnames(counts),14,16))
tpms <- cbind(tpms01A,tpms11A)

range(tpms)
range(tpms11A)
tpms_log2 <- log2(tpms+1)
range(tpms_log2)
tpms01A_log2 <- log2(tpms01A+1)
range(tpms01A_log2)
tpms11A_log2 <- log2(tpms11A+1)
range(tpms11A_log2)
write.table(counts01A,"counts01A.txt",sep = "\t",row.names = T,col.names = NA,quote = F)
write.table(counts11A,"counts11A.txt",sep = "\t",row.names = T,col.names = NA,quote = F)
write.table(counts,"counts.txt",sep = "\t",row.names = T,col.names = NA,quote = F)
write.table(tpms_log2,"tpms_log2.txt",sep = "\t",row.names = T,col.names = NA,quote = F)
write.table(tpms01A_log2,"tpms01A_log2.txt",sep = "\t",row.names = T,col.names = NA,quote = F)
write.table(tpms11A_log2,"tpms11A_log2.txt",sep = "\t",row.names = T,col.names = NA,quote = F)


counts <- read.table("counts.txt",sep = "\t",row.names = 1,check.names = F,stringsAsFactors = F,header = T)
library(tidyverse)
library(DESeq2)
counts = counts[apply(counts, 1, function(x) sum(x > 1) > 32), ]
conditions=data.frame(sample=colnames(counts),
                      group=factor(ifelse(substr(colnames(counts),14,16) == "01A","T","N"),levels = c("N","T"))) %>% 
  column_to_rownames("sample")
factor(ifelse(substr(colnames(counts),14,16) == "01A","T","N"),levels = c("N","T"))#因子

dds <- DESeqDataSetFromMatrix(
  countData = counts,
  colData = conditions,
  design = ~ group)
dds <- DESeq(dds)
resultsNames(dds)
res <- results(dds)
save(res,file = "LUAD-DEG.rda")
DEG <- as.data.frame(res)
DEG <- arrange(DEG,padj)
DEG <- filter(DEG,abs(log2FoldChange) > 1, padj < 0.05)


exp <- read.table("tpms_log2.txt",sep = "\t",row.names = 1,check.names = F,stringsAsFactors = F,header = T)

DEG <- as.data.frame(res)
DEG <- arrange(DEG,padj)
logFC_cutoff <- 1 #and &
type1 = (DEG$padj < 0.05)&(DEG$log2FoldChange < -logFC_cutoff)
type2 = (DEG$padj < 0.05)&(DEG$log2FoldChange > logFC_cutoff)
DEG$change = ifelse(type1,"DOWN",ifelse(type2,"UP","NOT"))
table(DEG$change)
DEG <- na.omit(DEG)
library(pheatmap)
genenames <- rownames(DEG)
cg = genenames[DEG$change != "NOT"]

cg = rownames(DEG)[DEG$change != "NOT"]
a <- filter(DEG,change == 'UP')
b <- filter(DEG,change == 'DOWN')
c <- rbind(a,b)
d <- rownames(c)
identical(cg,d)
exp_diff <- exp[d,]

group_list=factor(ifelse(substr(colnames(exp),14,16) == "01A","T","N"),levels = c("N","T"))
annotation_col=data.frame(group=group_list)
rownames(annotation_col)=colnames(exp_diff)


pheatmap(exp_diff,
         annotation_col=annotation_col,
         scale = "row",
         show_rownames = F,
         show_colnames =F,
         color = colorRampPalette(c("navy", "white", "red"))(50),
         cluster_cols =F,
         cluster_rows = F,
         fontsize = 10,
         fontsize_row=3,
         fontsize_col=3)
dev.off()

pheatmap(exp_diff,
         annotation_col=annotation_col,
         scale = "row",
         show_rownames = F,
         show_colnames =F,
         color = colorRampPalette(c(rep("royalblue",4),"white",rep("firebrick3",4)))(50),
         cluster_cols =F,
         cluster_rows = F,
         fontsize = 10,
         fontsize_row=3,
         fontsize_col=3)
dev.off()


library(ggpubr)
library(ggthemes)
setwd("TCGA-luad")
setwd("T_N_DEG")
library(tidyverse)
exp <- read.table("tpms_log2.txt",sep = "\t",row.names = 1,check.names = F,stringsAsFactors = F,header = T)
DEG <- as.data.frame(res)
DEG <- arrange(DEG,padj)

logFC_cutoff <- 1
type1 = (DEG$padj < 0.05)&(DEG$log2FoldChange < -logFC_cutoff)
type2 = (DEG$padj < 0.05)&(DEG$log2FoldChange > logFC_cutoff)
DEG$change = ifelse(type1,"DOWN",ifelse(type2,"UP","NOT"))
DEG <- na.omit(DEG)
table(DEG$change)


DEG$logP <- -log10(DEG$padj)
ggscatter(DEG,
          x = "log2FoldChange", y = "logP") +
  theme_base()
ggscatter(DEG, x = "log2FoldChange", y = "logP",
          color = "change",
          palette = c("blue", "black", "red"),
          size = 1) +
  theme_base()
ggscatter(DEG, x = "log2FoldChange", y = "logP", xlab = "log2FoldChange",
          ylab = "-log10(Adjust P-value)",
          color = "change",
          palette = c("blue", "black", "red"),
          size = 1) +
  theme_base() +
  geom_hline(yintercept = -log10(0.05), linetype = "dashed") +
  geom_vline(xintercept = c(-1, 1), linetype = "dashed")
dev.off()

DEG$Gene <- rownames(DEG)
DEG$Label = "" 
gene <- c("FLNA","NDUFS1","LRPPRC") 
DEG$Label[match(gene, DEG$Gene)] <- gene
ggscatter(DEG, x = "log2FoldChange", y = "logP",
          color = "change",
          palette = c("blue", "black", "red"),
          size = 1,
          label = DEG$Label,
          font.label = 8,
          repel = T,
          xlab = "log2FoldChange",
          ylab = "-log10(Adjust P-value)") +
  theme_base() +
  geom_hline(yintercept = -log10(0.05), linetype = "dashed") +
  geom_vline(xintercept = c(-1, 1), linetype = "dashed")
dev.off()


setwd("TCGA-STAD")
setwd("T_N_DEG")
library(tidyverse)
tpms01A_log2 <- read.table("tpms01A_log2.txt",sep = "\t",row.names = 1,check.names = F,stringsAsFactors = F,header = T)
tpms11A_log2 <- read.table("tpms11A_log2.txt",sep = "\t",row.names = 1,check.names = F,stringsAsFactors = F,header = T)
gene <- c("FLNA","NDUFS1") 
a <- tpms01A_log2[gene,]
b <- tpms11A_log2[gene,]
a <- a %>% t() %>% as.data.frame()
b <- b %>% t() %>% as.data.frame()
write.csv(a, file = "CDKN3_01A.csv")
write.csv(b, file = "CDKN3_11A.csv")
a <- a %>% t() %>% as.data.frame()
a <- a %>%  mutate(group=factor(ifelse(substr(rownames(a),14,16) == "01A","Tumor","Normal"),levels = c("Tumor","Normal")))
library(ggpubr)
library(ggsci)
ggboxplot(a,
          x = "group", y = "FLNA",
          fill = "group") +
  scale_fill_lancet()+
  stat_compare_means(comparisons = list(c(1, 2)),
                     method = "wilcox.test",   
                     symnum.args=list(cutpoints = c(0, 0.001, 0.01, 0.05, 1),
                                      symbols = c("***", "**", "*", "ns")))
dev.off()

tpms01A_log2 = read.table("tpms01A_log2.txt",sep = "\t",row.names = 1,check.names = F,stringsAsFactors = F,header = T)
tpms11A_log2 = read.table("tpms11A_log2.txt",sep = "\t",row.names = 1,check.names = F,stringsAsFactors = F,header = T)
tpms01A_log2 <- tpms01A_log2 %>% t() %>% as.data.frame()
tpms11A_log2 <- tpms11A_log2 %>% t() %>% as.data.frame()
rownames(tpms01A_log2) <- substring(rownames(tpms01A_log2),1,12)
rownames(tpms11A_log2) <- substring(rownames(tpms11A_log2),1,12)
a <- intersect(rownames(tpms01A_log2),rownames(tpms11A_log2))

tpms01A_log2 <- tpms01A_log2[a,]
tpms11A_log2 <- tpms11A_log2[a,]

CDKN3 <- cbind(tpms11A_log2$CDKN3,tpms01A_log2$CDKN3)#
CDKN3 <- as.data.frame(CDKN3)
write.csv(CDKN3,file = "CDKN3_peidui.csv")

setwd("..")
setwd("TCGA-STAD")
setwd("CDKN3_DEG")
library(DESeq2)
library(tidyverse)
counts_01A <- read.table("counts01A.txt",sep = "\t",row.names = 1,check.names = F,stringsAsFactors = F,header = T)
exp <- read.table("tpms01A_log2.txt", sep = "\t",row.names = 1,check.names = F,header = T)
identical(colnames(counts_01A),colnames(exp))#
gene <- "CDKN3"#
class(exp$`TCGA-BR-6457-01A`)

med=median(as.numeric(exp[gene,]))
#
a <- exp[gene,]
a <- as.numeric(a)
quantile(a)

conditions=data.frame(sample=colnames(exp),
                      group=factor(ifelse(exp[gene,]>med,"high","low"),levels = c("low","high"))) %>% 
  column_to_rownames("sample")

dds <- DESeqDataSetFromMatrix(
  countData = counts_01A,
  colData = conditions,
  design = ~ group)

dds <- DESeq(dds)

resultsNames(dds)
res <- results(dds)
save(res,file="DEG_CDKN3.Rda")

setwd("TCGA-STAD")
setwd("CDKN3_DEG")
library(tidyverse)
exp <- read.table("tpms01A_log2.txt",sep = "\t",row.names = 1,check.names = F,stringsAsFactors = F,header = T)
DEG <- as.data.frame(res)
DEG <- arrange(DEG,padj)
DEG <- na.omit(DEG)


logFC_cutoff <- 1
type1 = (DEG$padj < 0.05)&(DEG$log2FoldChange < -logFC_cutoff)
type2 = (DEG$padj < 0.05)&(DEG$log2FoldChange > logFC_cutoff)
DEG$change = ifelse(type1,"DOWN",ifelse(type2,"UP","NOT"))
table(DEG$change)
library(pheatmap)
a <- filter(DEG,change == 'UP')
b <- filter(DEG,change == 'DOWN')
c <- rbind(a,b)
d <- rownames(c)
exp_diff <- exp[d,]
group_list=factor(ifelse(exp[gene,]>med,"high","low"),levels = c("low","high"))
annotation_col=data.frame(group=group_list)
rownames(annotation_col)=colnames(exp_diff)

a <- filter(annotation_col,group == 'high')
b <- filter(annotation_col,group == 'low')
exp_diff_high <- exp_diff[,rownames(a)]
exp_diff_low <- exp_diff[,rownames(b)]
exp_diff <- cbind(exp_diff_high,exp_diff_low)

pheatmap(exp_diff,
         annotation_col=annotation_col,
         scale = "row",
         show_rownames = F,
         show_colnames =F,
         color = colorRampPalette(c("navy", "white", "red"))(50),
         cluster_cols =F,
         cluster_rows = F,
         fontsize = 10,
         fontsize_row=5,
         fontsize_col=3)
dev.off()#
library(ggpubr)
library(ggthemes)
DEG$logP <- -log10(DEG$padj
ggscatter(DEG,
          x = "log2FoldChange", y = "logP") +
  theme_base()

ggscatter(DEG, x = "log2FoldChange", y = "logP",
          color = "change",
          palette = c("blue", "black", "red"),
          size = 1) +
  theme_base()

ggscatter(DEG, x = "log2FoldChange", y = "logP", xlab = "log2FoldChange",
          ylab = "-log10(Adjust P-value)",
          color = "change",
          palette = c("blue", "black", "red"),
          size = 1) +
  theme_base() +
  geom_hline(yintercept = -log10(0.05), linetype = "dashed") +
  geom_vline(xintercept = c(-1, 1), linetype = "dashed")
dev.off()
setwd("TCGA-STAD")
setwd("FUJI_CDKN3_DEG")
library(tidyverse)
library("BiocManager")
chooseBioCmirror()
library(org.Hs.eg.db)
library(clusterProfiler)
DEG <- as.data.frame(res)%>% 
  arrange(padj) %>% 
  dplyr::filter(abs(log2FoldChange) > 1, padj < 0.05)

DEG <- DEG %>% rownames_to_column("SYMBOL")

genelist <- bitr(DEG$SYMBOL, fromType="SYMBOL",
                 toType="ENTREZID", OrgDb='org.Hs.eg.db')
DEG <- inner_join(DEG,genelist,by="SYMBOL")
ego <- enrichGO(gene = DEG$ENTREZID,
                OrgDb = org.Hs.eg.db, 
                ont = "all",
                pAdjustMethod = "BH",
                minGSSize = 1,
                pvalueCutoff =0.05, 
                qvalueCutoff =0.05,
                readable = TRUE)

ego_res <- ego@result
save(ego,ego_res,file = "GO_CDKN3_DEG.Rda")


library(ggnewscale)
List = DEG$log2FoldChange
names(List)= DEG$ENTREZID
head(List)
List = sort(List,decreasing = T)

cnetplot(ego, categorySize="pvalue", foldChange = List,colorEdge = TRUE)
cnetplot(ego, foldChange = List, circular = TRUE, colorEdge = TRUE)
heatplot(ego,foldChange = List)

kk <- enrichKEGG(gene         = DEG$ENTREZID,
                 organism     = 'hsa',
                 pvalueCutoff = 0.1,
                 qvalueCutoff =0.1)
kk=DOSE::setReadable(kk, OrgDb='org.Hs.eg.db',keyType='ENTREZID')
kk_res <- kk@result
save(kk,kk_res,file = "KEGG_CDKN3_DEG.Rda")


dotplot(kk, showCategory = 10)
dev.off()

####GSEA####

DEG <- as.data.frame(res)%>% 
  arrange(padj)
DEG <- na.omit(DEG)

DEG <- DEG %>% rownames_to_column("Gene")

genelist <- bitr(DEG$Gene, fromType="SYMBOL",
                 toType="ENTREZID", OrgDb='org.Hs.eg.db')
DEG <- inner_join(DEG,genelist,by=c("Gene"="SYMBOL"))

msigdb_GMTs <- "msigdb_v7.0_GMTs"
msigdb <- "h.all.v7.0.entrez.gmt" #


kegmt <- read.gmt(file.path(msigdb_GMTs,msigdb))
table(kegmt$term)
geneList = DEG[,3]#
class(DEG$ENTREZID)
names(geneList) = as.character(DEG[,'ENTREZID'])
head(geneList)
geneList = sort(geneList, decreasing = TRUE)
head(geneList)
set.seed(1) # 
gsea <-GSEA(geneList,TERM2GENE = kegmt) #
gsea_result_df <- as.data.frame(gsea)
write.table(gsea_result_df,file="GSEA_hallmark_CDKN3_result.txt",sep = "\t",row.names = T,col.names = NA,quote = F)
save(gsea,gsea_result_df,file = "GSEA_CDKN3.rda")
library(enrichplot)
gseaplot2(gsea,8,color="red",pvalue_table = T)
gseaplot2(gsea, geneSetID = c(8,10,12), subplots = 1:3)
gseaplot2(gsea, geneSetID = 1:3, subplots = 1:3)

dev.off()

DEG <- as.data.frame(res)%>% arrange(padj) 
DEG <- na.omit(DEG)
DEG <- DEG %>% rownames_to_column("Gene")

msigdb_GMTs <- "msigdb_v7.0_GMTs"
msigdb <- "h.all.v7.0.symbols.gmt"  
kegmt <- read.gmt(file.path(msigdb_GMTs,msigdb))

geneList = DEG[,3]
names(geneList) = as.character(DEG[,'Gene'])
head(geneList)
geneList = sort(geneList, decreasing = TRUE)
head(geneList)

set.seed(1)
gsea <-GSEA(geneList,TERM2GENE = kegmt) #
gsea_result_df <- as.data.frame(gsea)
write.table(gsea_result_df,file="GSEA_hallmark_CDKN3_result.txt",sep = "\t",row.names = T,col.names = NA,quote = F)
save(gsea,gsea_result_df,file = "GSEA_CDKN3.rda")
library(enrichplot)
gseaplot2(gsea,3,color="red",pvalue_table = T)
gseaplot2(gsea, geneSetID = c(1,3), subplots = 1:3)
gseaplot2(gsea, geneSetID = 1:10, subplots = 1:3)

dev.off()


setwd("TCGA-STAD")
setwd("ESTIMATE")  #
#安装包
library(utils) #
library(estimate)
library(tidyverse)
exp <- read.table("tpms01A_log2.txt",sep = "\t",row.names = 1,check.names = F,stringsAsFactors = F,header = T)

#
filterCommonGenes(input.f = "tpms01A_log2.txt",   #
                  output.f = "tpms01A_log2.gct",   #
                  id = "GeneSymbol")   # 
estimateScore("tpms01A_log2.gct",   #
              "tpms01A_log2_estimate_score.txt",   #
              platform="affymetrix")   #

#
ESTIMATE_result <- read.table("tpms01A_log2_estimate_score.txt",sep = "\t",row.names = 1,check.names = F,stringsAsFactors = F,header = T)
ESTIMATE_result <- ESTIMATE_result[,-1]   
colnames(ESTIMATE_result) <- ESTIMATE_result[1,]   
ESTIMATE_result <- as.data.frame(t(ESTIMATE_result[-1,]))
rownames(ESTIMATE_result) <- colnames(exp)
write.table(ESTIMATE_result, file = "ESTIMATE_result.txt",sep = "\t",row.names = T,col.names = NA,quote = F) 

#
med=median(as.numeric(exp["CDKN3",]))
exp <- exp %>% t() %>% as.data.frame()
exp <- exp %>% mutate(group=factor(ifelse(exp$CDKN3>med,"high","low"),levels = c("low","high")))
class(exp$group)
identical(rownames(exp),rownames(ESTIMATE_result))

ESTIMATE_result$group <- exp$group

ESTIMATE_high <- ESTIMATE_result %>% filter(group == "high")
ESTIMATE_low <- ESTIMATE_result %>% filter(group == "low")

write.csv(ESTIMATE_high, file = "ESTIMATE_high.csv")
write.csv(ESTIMATE_low, file = "ESTIMATE_low.csv")
#
library(ggpubr)
library(ggsci)
ggboxplot(ESTIMATE_result,
          x = "group", y = "TumorPurity",#
          fill = "group") +
  scale_fill_lancet()+
  stat_compare_means(comparisons = list(c(1, 2)),
                     method = "wilcox.test",   #
                     symnum.args=list(cutpoints = c(0, 0.001, 0.01, 0.05, 1),
                                      symbols = c("***", "**", "*", "ns")))
dev.off()


> 💭 好的，我现在需要处理用户提供的R代码，只保留可运行的代码并删除所有注释。首先，我会仔细阅读用户提供的代码，理解每一部分的功能，并识别出哪些是注释，哪些是实际运行的代码。
> 首先，用户提供的代码中有多个部分，每个部分都有注释标题，比如####cibersort####、####cibersort彩虹图 无需掌握####等。我的任务是删除这些注释行，同时保留所有可执行的代码行。
> 接下来，我会逐行检查代码。注释通常以#开头，或者被包含在/**/中。在这段代码中，注释主要是以#开头的单行注释，例如#install.packages('e1071')或者#肿瘤患者表达谱。我需要将这些注释行全部删除，只留下没有注释的代码行。
> 需要注意的是，有些代码行可能包含注释在行尾，例如：
> source("CIBERSORT.R")   #肿瘤患者表达谱
> mixture_file = 'tpms01A_log2.txt'   #肿瘤患者表达谱
> 这些行中的注释部分（#后面的内容）也需要删除，只保留代码部分。
> 另外，有些代码块被注释掉了，比如：
> #install.packages('e1071')
  > #install.packages('parallel')
  > #install.packages("BiocManager")
  > #BiocManager::install("preprocessCore", version = "3.17")
  > 这些行虽然看起来像注释，但实际上是安装包的代码，被注释掉了。用户可能希望取消注释这些行，以便安装必要的包。但根据用户的要求，只保留可运行代码，删除所有注释，所以这些被注释掉的代码行应该被完全删除，除非用户明确要保留它们作为代码。但根据当前指示，应该删除所有注释，包括被注释的代码。
> 接下来，我会检查所有代码结构，确保在删除注释后，代码的逻辑和结构保持完整。例如，库的加载、设置工作目录、读取文件、函数调用等都需要保留。
> 在处理过程中，还需要注意多行代码的连贯性，确保删除注释后不会导致语法错误。例如，在setwd("TCGA-STAD")之后可能有多个注释，这些都需要删除，只保留实际的setwd调用。
> 对于绘图部分，如barplot和ggboxplot等，虽然用户提到“无需掌握”，但根据要求，只要代码是可运行的，就需要保留，同时删除注释行。
> 最后，确保所有剩余的代码都是可执行的，没有残留的注释，并且结构正确。例如，确保library调用、数据读取、函数定义等都被正确保留。
> 现在，我会逐行处理用户提供的代码，删除所有注释行和行内注释，仅保留可执行代码。
> 
  
  
  
  setwd("TCGA-STAD")
setwd("CIBERSORT")   
library(e1071)
library(parallel)
library(preprocessCore)
library(tidyverse)
source("CIBERSORT.R")   
sig_matrix <- "LM22.txt"   
mixture_file = 'tpms01A_log2.txt'
res_cibersort <- CIBERSORT(sig_matrix, mixture_file, perm=100, QN=TRUE)
res_cibersort <- res_cibersort[,1:22]   
ciber.res <- res_cibersort[,colSums(res_cibersort) > 0]
ciber.res <- as.data.frame(ciber.res)
write.table(ciber.res,"ciber.res.txt",sep = "\t",row.names = T,col.names = NA,quote = F)
mycol <- ggplot2::alpha(rainbow(ncol(ciber.res)), 0.7)
par(bty="o", mgp = c(2.5,0.3,0), mar = c(2.1,4.1,2.1,10.1),tcl=-.25,las = 1,xpd = F)
barplot(as.matrix(t(ciber.res)), border = NA, names.arg = rep("",nrow(ciber.res)), yaxt = "n", ylab = "Relative percentage", col = mycol)
axis(side = 2, at = c(0,0.2,0.4,0.6,0.8,1), labels = c("0%","20%","40%","60%","80%","100%"))
legend(par("usr")[2]-20, par("usr")[4], legend = colnames(ciber.res), xpd = T, fill = mycol, cex = 0.6, border = NA, y.intersp = 1, x.intersp = 0.2, bty = "n")
dev.off()
exp <- read.table("tpms01A_log2.txt",sep = "\t",row.names = 1,check.names = F,stringsAsFactors = F,header = T)
med=median(as.numeric(exp["CDKN3",]))
exp <- exp %>% t() %>% as.data.frame()
exp <- exp %>% mutate(group=factor(ifelse(exp$CDKN3>med,"high","low"),levels = c("low","high")))
a <- ciber.res
identical(rownames(a),rownames(exp))
a$group <- exp$group
a <- a %>% rownames_to_column("sample")
library(ggsci)
library(tidyr)
library(ggpubr)
b <- gather(a,key=CIBERSORT,value = Fraction,-c(group,sample))
ggboxplot(b, x = "CIBERSORT", y = "Fraction", fill = "group", palette = "jco")+ stat_compare_means(aes(group = group), method = "wilcox.test", label = "p.signif", symnum.args=list(cutpoints = c(0, 0.001, 0.01, 0.05, 1), symbols = c("***", "**", "*", "ns")))+ theme(text = element_text(size=10), axis.text.x = element_text(angle=45, hjust=1)) 
dev.off()
setwd("TCGA-LUAD")
setwd("ssGSEA")
library(tidyverse)
library(data.table)
library(GSVA)
expr <- read.table("tpms01A_log2.txt", sep = "\t",row.names = 1,check.names = F,header = T)
expr <- as.matrix(expr)
gsvaP <- ssgseaParam(exprData = expr, geneSets = cellMarker, assay = NA_character_, annotation = NA_character_, minSize = 1, maxSize = Inf, alpha = 0.25, normalize = TRUE)
gsva_data <- gsva(gsvaP)
a <- gsva_data %>% t() %>% as.data.frame()
write.table(a,"ssGSEA_res.txt",sep = "\t",row.names = T,col.names = NA,quote = F)
exp <- read.table("tpms01A_log2.txt", sep = "\t",row.names = 1,check.names = F,header = T)
med=median(as.numeric(exp["CDKN3",]))
exp <- exp %>% t() %>% as.data.frame()
exp <- exp %>% mutate(group=factor(ifelse(exp$CDKN3>med,"high","low"),levels = c("low","high")))
identical(rownames(a),rownames(exp))
a$group <- exp$group
a <- a %>% rownames_to_column("sample")
library(ggsci)
library(tidyr)
library(ggpubr)
b <- gather(a,key=ssGSEA,value = Expression,-c(group,sample))
ggboxplot(b, x = "ssGSEA", y = "Expression", fill = "group", palette = "lancet")+ stat_compare_means(aes(group = group), method = "wilcox.test", label = "p.signif", symnum.args=list(cutpoints = c(0, 0.001, 0.01, 0.05, 1), symbols = c("***", "**", "*", "ns")))+ theme(text = element_text(size=10), axis.text.x = element_text(angle=45, hjust=1)) 
dev.off()
setwd("TCGA-luad")
setwd("Xcell")
exp <- read.table("tpms01A_log2.txt",sep = "\t",row.names = 1,check.names = F,stringsAsFactors = F,header = T)
Xcell_res <-xCellAnalysis(exp,parallel.sz=10)
Xcell_res <- Xcell_res %>% t() %>% as.data.frame()
write.table(Xcell_res,"Xcell_res.txt",sep = "\t",row.names = T,col.names = NA,quote = F)
med=median(as.numeric(exp["CDKN3",]))
exp <- exp %>% t() %>% as.data.frame()
exp <- exp %>% mutate(group=factor(ifelse(exp$CDKN3>med,"high","low"),levels = c("low","high")))
a <- Xcell_res
identical(rownames(a),rownames(exp))
a$group <- exp$group
a <- a %>% rownames_to_column("sample")
library(ggsci)
library(tidyr)
library(ggpubr)
b <- gather(a,key=xCell,value = Expression,-c(group,sample))
ggboxplot(b, x = "xCell", y = "Expression", fill = "group", palette = "lancet")+ stat_compare_means(aes(group = group), method = "wilcox.test", label = "p.signif", symnum.args=list(cutpoints = c(0, 0.001, 0.01, 0.05, 1), symbols = c("***", "**", "*", "ns")))+ theme(text = element_text(size=10), axis.text.x = element_text(angle=45, hjust=1)) 
dev.off()
setwd("TCGA-LUAD")
setwd("ICB")
library(tidyverse)
exp <- read.table("tpms01A_log2.txt",sep = "\t",row.names = 1,check.names = F,stringsAsFactors = F,header = T)
med=median(as.numeric(exp["CDKN3",]))
exp <- exp %>% t() %>% as.data.frame()
exp <- exp %>% mutate(group=factor(ifelse(exp$CDKN3>med,"high","low"),levels = c("low","high")))
gene <- c("PDCD1","CD274","PDCD1LG2","group")
a <- exp[,gene]
a <- a %>% rownames_to_column("sample")
library(ggsci)
library(tidyr)
library(ggpubr)
b <- gather(a,key=ICB,value = Expression,-c(group,sample))
ggboxplot(b, x = "ICB", y = "Expression", fill = "group", palette = "jco")+ stat_compare_means(aes(group = group), method = "wilcox.test", label = "p.signif", symnum.args=list(cutpoints = c(0, 0.001, 0.01, 0.05, 1), symbols = c("***", "**", "*", "ns")))+ theme(text = element_text(size=10), axis.text.x = element_text(angle=45, hjust=1)) 
dev.off()
setwd("TCGA-STAD")
setwd("COR")
library(corrplot)
library(ggcorrplot)
library(tidyverse)
expr <- read.table("tpms01A_log2.txt",sep = "\t",row.names = 1,check.names = F,stringsAsFactors = F,header = T)
ciber <- read.table("ciber.res.txt",sep = "\t",row.names = 1,check.names = F,stringsAsFactors = F,header = T)
exp <- expr[1:10,]
exp <- exp %>% t() %>% as.data.frame()
cor <-sapply(ciber,function(x,y) cor(x,y,method="spearman"),exp)
rownames(cor)<-colnames(exp)
corrplot(cor, method = "square", col=colorRampPalette(c("#01468b","white","#ee0000"))(100), addCoef.col = "black", tl.col="black", number.cex = 0.6, tl.cex = 0.7, cl.align = "l")
est <- read.table("ESTIMATE_result.txt",sep = "\t",row.names = 1,check.names = F,stringsAsFactors = F,header = T)
exp <- expr[1:10,]
exp <- exp %>% t() %>% as.data.frame()
cor <-sapply(est,function(x,y) cor(x,y,method="spearman"),exp)
rownames(cor)<-colnames(exp)
corrplot(cor, method = "square", col=colorRampPalette(c("#01468b","white","#ee0000"))(100), addCoef.col = "black", tl.col="black", number.cex = 0.6, tl.cex = 0.7, cl.align = "l")
cor <-sapply(ciber,function(x,y) cor(x,y,method="spearman"),ciber)
rownames(cor)<-colnames(ciber)
ggcorrplot(cor, hc.order = TRUE, type = "lower", outline.color = "white", lab = TRUE, ggtheme = ggplot2::theme_gray, colors = c("#01468b", "white", "#ee0000"))
setwd("TCGA-STAD")
setwd("sandian")
library(ggstatsplot)
library(tidyverse)
rt <- read.table("exp_surv_01A.txt", sep = "\t",row.names = 1,check.names = F,header = T)
rt$OS <- as.character(rt$OS)
rt$Type <- ifelse(str_detect(rt$OS, "0"), "alive","dead")
ROC1 <- roc(rt$Type, rt$CDKN3, levels = c("alive", "dead"))
plot(ROC1, add = FALSE, col = 'red', legacy.axes = TRUE, xlab = "1-Specificity", print.auc =TRUE, print.auc.x = 0.5, print.auc.y = 0.5, auc.polygon = TRUE, auc.polygon.col = "#fff7f7", grid = c(0.5, 0.2), grid.col = c("black", "black"), print.thres = TRUE)
library(timeROC)
library(survival)
library(tidyverse)
exp_surv_01A_year <- read.table("exp_surv_01A_year.txt", header=T,sep="\t", check.names=F, row.names=1)
ROC3 <- timeROC(T=exp_surv_01A_year$OS.time, delta=exp_surv_01A_year$OS, marker=exp_surv_01A_year$CDKN3, cause=1, weighting="marginal", times=c(1, 2, 3), iid=TRUE)
plot(ROC3, time=1, col="red")
plot(ROC3, time=2, col="green", add=TRUE)
plot(ROC3, time=3, col="blue", add=TRUE)
legend("bottomright", c("Year-1", "Year-2", "Year-3"), col=c("red", "green", "blue"), lty=1, lwd=2)
dev.off()
setwd("TCGA-STAD")
setwd("survival")
surv <- read.table("exp_surv_01A_month.txt", sep = "\t",row.names = 1,check.names = F,header = T)
surv$group <- ifelse(surv$CDKN3 > median(surv$CDKN3),"High","Low")
surv$group <- factor(surv$group, levels = c("Low","High")) 
fitd <- survdiff(Surv(OS.time, OS) ~ group, data = surv, na.action = na.exclude)
pValue <- 1 - pchisq(fitd$chisq, length(fitd$n) - 1)
fit <- survfit(Surv(OS.time, OS)~ group, data = surv)
library(survminer)
ggsurvplot(fit, data = surv, pval = p.lab, conf.int = TRUE, risk.table = TRUE, risk.table.col = "strata", palette = "jco", legend.labs = c("Low", "High"), size = 1, xlim = c(0,100), break.time.by = 20, legend.title = "", surv.median.line = "hv", ylab = "Survival probability (%)", xlab = "Time (Months)", ncensor.plot = TRUE, ncensor.plot.height = 0.25, risk.table.y.text = FALSE)
dev.off()
setwd("TCGA-STAD")
setwd("uni_cox")
library(survival)
library(forestplot)
library(tidyverse)
exp_surv_01A = read.table("exp_surv_01A.txt",sep = "\t",row.names = 1,check.names = F,stringsAsFactors = F,header = T)
DEG <- as.data.frame(res)%>% arrange(padj) %>% dplyr::filter(abs(log2FoldChange) > 3, padj < 0.05)
exp_deg_01A <- exp_surv_01A[,rownames(DEG)]
a <- exp_surv_01A[,1:2]
surv.expr <- cbind(a,exp_deg_01A)
Coxoutput <- NULL 
for(i in 3:ncol(surv.expr)){
  g <- colnames(surv.expr)[i]
  cox <- coxph(Surv(OS.time,OS) ~ surv.expr[,i], data = surv.expr)
  coxSummary = summary(cox)
  Coxoutput <- rbind.data.frame(Coxoutput, data.frame(gene = g, HR = as.numeric(coxSummary$coefficients[,"exp(coef)"])[1], z = as.numeric(coxSummary$coefficients[,"z"])[1], pvalue = as.numeric(coxSummary$coefficients[,"Pr(>|z|)"])[1], lower = as.numeric(coxSummary$conf.int[,3][1]), upper = as.numeric(coxSummary$conf.int[,4][1]), stringsAsFactors = F), stringsAsFactors = F)
}
Coxoutput <- arrange(Coxoutput,pvalue)
gene_sig <- Coxoutput[which(Coxoutput$pvalue < 0.05),]
topgene <- gene_sig[1:10,]
tabletext <- cbind(c("Gene",topgene$gene), c("HR",format(round(as.numeric(topgene$HR),3),nsmall = 3)), c("lower 95%CI",format(round(as.numeric(topgene$lower),3),nsmall = 3)), c("upper 95%CI",format(round(as.numeric(topgene$upper),3),nsmall = 3)), c("pvalue",format(round(as.numeric(topgene$p),3),nsmall = 3)))
forestplot(labeltext=tabletext, mean=c(NA,as.numeric(topgene$HR)), lower=c(NA,as.numeric(topgene$lower)), upper=c(NA,as.numeric(topgene$upper)), graph.pos=5, graphwidth = unit(.25,"npc"), fn.ci_norm="fpDrawDiamondCI", col=fpColors(box="#00A896", lines="#02C39A", zero = "black"), boxsize=0.4, lwd.ci=1, ci.vertices.height = 0.1,ci.vertices=T, zero=1, lwd.zero=1.5, xticks = c(0.5,1,1.5), lwd.xaxis=2, xlab="Hazard ratios", txt_gp=fpTxtGp(label=gpar(cex=1.2), ticks=gpar(cex=0.85), xlab=gpar(cex=1), title=gpar(cex=1.5)), hrzl_lines=list("1" = gpar(lwd=2, col="black"), "2" = gpar(lwd=1.5, col="black"), "12" = gpar(lwd=2, col="black")), lineheight = unit(.75,"cm"), colgap = unit(0.3,"cm"), mar=unit(rep(1.5, times = 4), "cm"), new_page = F)
dev.off()
setwd("TCGA-LUAD")
setwd("clinical")
library(tidyverse)
clinical <- as.data.frame(expquery2@colData) %>% .[!duplicated(.$sample),]
clinical <- clinical[,c("gender","age_at_index","ajcc_pathologic_stage","ajcc_pathologic_t","ajcc_pathologic_n","ajcc_pathologic_m")]
clinical$ajcc_pathologic_t <- gsub("


rt <- read.table("clinical01A.txt",header=T,sep="\t",row.names=1)
#双击打开group
identical(rownames(group),rownames(rt))
rt <- cbind(rt,group)
head(rt)
table(rt$gender)
table(rt$age_at_index)
table(rt$ajcc_pathologic_stage)
table(rt$ajcc_pathologic_t)
table(rt$ajcc_pathologic_n)
table(rt$ajcc_pathologic_m)
#
str(rt) 

tab1 <- CreateTableOne(data = rt) 
print(tab1)   
myVars <- c("gender", "age_at_index", "ajcc_pathologic_t", "ajcc_pathologic_n", "ajcc_pathologic_m", "ajcc_pathologic_stage")
catVars <- c("gender", "ajcc_pathologic_t", "ajcc_pathologic_n", "ajcc_pathologic_m", "ajcc_pathologic_stage")

tab2 <- CreateTableOne(data = rt
                       vars = myVars,   #
                       factorVars = catVars)   #
#
print(tab2)   
#
tab3 <- CreateTableOne(data = rt,
                       strata = "group",   #
                       vars = myVars,
                       factorVars = catVars)
#
print(tab3,
      cramVars = catVars)  #
#
tab4 <- CreateTableOne(data = rt,
                       strata = "group",   #
                       vars = myVars,
                       factorVars = catVars,
                       addOverall = TRUE)   #
#
print(tab4,
      cramVars = catVars)   

#
tab5 <- print(tab4,
              cramVars = catVars,
              quote = FALSE,   #
              noSpaces = TRUE,
              printToggle = FALSE)
write.csv(tab5, file = "TABLE1.csv")

#


DEG <- as.data.frame(res)%>% 
  arrange(padj) %>% 
  dplyr::filter(abs(log2FoldChange) > 1, padj < 0.05)#
exp <- read.table("tpms01A_log2.txt", sep = "\t",row.names = 1,check.names = F,header = T)
input <- exp[rownames(DEG),]

datExpr0 = as.data.frame(t(input)) 
gsg = goodSamplesGenes(datExpr0, verbose = 3)
gsg$allOK
if (!gsg$allOK){
  # Optionally, print the gene and sample names that were removed:
  if (sum(!gsg$goodGenes)>0) 
    printFlush(paste("Removing genes:", paste(names(datExpr0)[!gsg$goodGenes], collapse = ", ")));
  if (sum(!gsg$goodSamples)>0) 
    printFlush(paste("Removing samples:", paste(rownames(datExpr0)[!gsg$goodSamples], collapse = ", ")));
  # Remove the offending genes and samples from the data:
  datExpr0 = datExpr0[gsg$goodSamples, gsg$goodGenes]
}

# 
sampleTree = hclust(dist(datExpr0), method = "average")
# 
par(cex = 0.6)
par(mar = c(0,4,2,0))
plot(sampleTree)
plot(sampleTree, main = "Sample clustering to detect outliers", sub="", xlab="", cex.lab = 1.5, cex.axis = 1.5, cex.main = 2)
###
abline(h = 75, col = "red")
###
clust = cutreeStatic(sampleTree, cutHeight = 75, minSize = 10)
table(clust)
keepSamples = (clust==1)
datExpr0 = datExpr0[keepSamples, ] #
dev.off()
sampleTree2 = hclust(dist(datExpr0), method = "average")
plot(sampleTree2)
dev.off()
nGenes = ncol(datExpr0)#
nSamples = nrow(datExpr0)#
save(datExpr0, nGenes, nSamples,file = "Step01-WGCNA_input.Rda")

enableWGCNAThreads()   #
powers = c(1:20)       #
sft = pickSoftThreshold(datExpr0, powerVector = powers, verbose = 5)
par(mfrow = c(1,2))
cex1 = 0.9
###
plot(sft$fitIndices[,1], -sign(sft$fitIndices[,3])*sft$fitIndices[,2],
     xlab="Soft Threshold (power)",ylab="Scale Free Topology Model Fit,signed R^2",type="n",
     main = paste("Scale independence"));
text(sft$fitIndices[,1], -sign(sft$fitIndices[,3])*sft$fitIndices[,2],
     labels=powers,cex=cex1,col="red");
abline(h=0.90,col="red") #
###
plot(sft$fitIndices[,1], sft$fitIndices[,5],
     xlab="Soft Threshold (power)",ylab="Mean Connectivity", type="n",
     main = paste("Mean connectivity"))
text(sft$fitIndices[,1], sft$fitIndices[,5], labels=powers, cex=cex1,col="red")
#
dev.off()
#
sft #
softPower =sft$powerEstimate #
softPower = 2 #
adjacency = adjacency(datExpr0, power = softPower)

#
TOM = TOMsimilarity(adjacency)
dissTOM = 1-TOM
save(TOM,file = "TOM.Rda")

geneTree = hclust(as.dist(dissTOM), method = "average");
plot(geneTree, xlab="", sub="", main = "Gene clustering on TOM-based dissimilarity",
     labels = FALSE, hang = 0.04)

minModuleSize = 30      #
dynamicMods = cutreeDynamic(dendro = geneTree, distM = dissTOM,
                            deepSplit = 2, pamRespectsDendro = FALSE,
                            minClusterSize = minModuleSize);
table(dynamicMods)

dynamicColors = labels2colors(dynamicMods)
table(dynamicColors)

plotDendroAndColors(geneTree, dynamicColors, "Dynamic Tree Cut",
                    dendroLabels = FALSE, hang = 0.03,
                    addGuide = TRUE, guideHang = 0.05,
                    main = "Gene dendrogram and module colors")
dev.off()

MEList = moduleEigengenes(datExpr0, colors = dynamicColors)
MEs = MEList$eigengenes
MEDiss = 1-cor(MEs);
METree = hclust(as.dist(MEDiss), method = "average")
plot(METree, main = "Clustering of module eigengenes",
     xlab = "", sub = "")
MEDissThres = 0.6#
abline(h=MEDissThres, col = "red")
#
merge = mergeCloseModules(datExpr0, dynamicColors, cutHeight = MEDissThres, verbose = 3)
mergedColors = merge$colors
mergedMEs = merge$newMEs
plotDendroAndColors(geneTree, mergedColors,"Dynamic Tree Cut",
                    dendroLabels = FALSE, hang = 0.03,
                    addGuide = TRUE, guideHang = 0.05,
                    main = "Gene dendrogram and module colors")

moduleColors = mergedColors
table(moduleColors)
colorOrder = c("grey", standardColors(50))
moduleLabels = match(moduleColors, colorOrder)-1
MEs = mergedMEs
dev.off()

ESTIMATE <- read.table("ESTIMATE_result.txt",sep = "\t",row.names = 1,check.names = F,stringsAsFactors = F,header = T)
ESTIMATE <- ESTIMATE[rownames(datExpr0),]
identical(rownames(ESTIMATE),rownames(datExpr0))
# 
head(ESTIMATE)
#
datTraits = as.data.frame(do.call(cbind,lapply(ESTIMATE, as.numeric)))
rownames(datTraits) = rownames(ESTIMATE)

sampleTree2 = hclust(dist(datExpr0), method = "average")

traitColors = numbers2colors(datTraits, signed = FALSE)

plotDendroAndColors(sampleTree2, 
                    traitColors,
                    groupLabels = names(datTraits), 
                    main = "Sample dendrogram and trait heatmap")
dev.off()

MEs=orderMEs(MEs)
moduleTraitCor=cor(MEs, datTraits, use="p")
write.table(file="Step04-modPhysiological.cor.xls",moduleTraitCor,sep="\t",quote=F)
moduleTraitPvalue=corPvalueStudent(moduleTraitCor, nSamples)
write.table(file="Step04-modPhysiological.p.xls",moduleTraitPvalue,sep="\t",quote=F)

textMatrix=paste(signif(moduleTraitCor,2),"\n(",signif(moduleTraitPvalue,1),")",sep="")
dim(textMatrix)=dim(moduleTraitCor)
labeledHeatmap(Matrix=moduleTraitCor,#模块和表型的相关性矩阵，这个参数最重要，其他可以不变
               xLabels=colnames(datTraits),
               yLabels=names(MEs),
               ySymbols=names(MEs),
               colorLabels=FALSE,
               colors=blueWhiteRed(50),
               textMatrix=textMatrix,
               setStdMargins=FALSE,
               cex.text=0.7,
               cex.lab=0.7,
               zlim=c(-1,1),
               main=paste("Module-trait relationships"))
dev.off()

modNames = substring(names(MEs), 3)
geneModuleMembership = as.data.frame(cor(datExpr0, MEs, use = "p"))
a <- geneModuleMembership
a <- a %>% rownames_to_column()
MMPvalue = as.data.frame(corPvalueStudent(as.matrix(geneModuleMembership), nSamples))
names(geneModuleMembership) = paste("MM", modNames, sep="")
names(MMPvalue) = paste("p.MM", modNames, sep="")
traitNames=names(datTraits)
geneTraitSignificance = as.data.frame(cor(datExpr0, datTraits, use = "p"))
GSPvalue = as.data.frame(corPvalueStudent(as.matrix(geneTraitSignificance), nSamples))
names(geneTraitSignificance) = paste("GS.", traitNames, sep="")
names(GSPvalue) = paste("p.GS.", traitNames, sep="")
#GSP value
for (trait in traitNames){
  traitColumn=match(trait,traitNames)  
  for (module in modNames){
    column = match(module, modNames)
    moduleGenes = moduleColors==module
    if (nrow(geneModuleMembership[moduleGenes,]) > 1){
      outPdf=paste(trait, "_", module,".pdf",sep="")
      pdf(file=outPdf,width=7,height=7)
      par(mfrow = c(1,1))
      verboseScatterplot(abs(geneModuleMembership[moduleGenes, column]),
                         abs(geneTraitSignificance[moduleGenes, traitColumn]),
                         xlab = paste("Module Membership in", module, "module"),
                         ylab = paste("Gene significance for ",trait),
                         main = paste("Module membership vs. gene significance\n"),
                         cex.main = 1.2, cex.lab = 1.2, cex.axis = 1.2, col = module)
      abline(v=0.8,h=0.6,col="red")
      dev.off()
    }
  }
}

for (mod in 1:nrow(table(moduleColors)))
{  
  modules = names(table(moduleColors))[mod]
  probes = colnames(datExpr0)
  inModule = (moduleColors == modules)
  modGenes = probes[inModule]
  write.table(modGenes, file =paste0(modules,".txt"),sep="\t",row.names=F,col.names=F,quote=F)
}

geneModuleMembership <- geneModuleMembership[green$V1,]
geneModuleMembership <- filter(geneModuleMembership,MMgreen > 0.8)
geneTraitSignificance <- geneTraitSignificance[rownames(geneModuleMembership),]
geneTraitSignificance <- filter(geneTraitSignificance,GS.StromalScore > 0.6)


library(org.Hs.eg.db)
library(clusterProfiler)
DEG <- DEG %>% arrange(adj.P.Val) %>% 
  dplyr::filter(abs(logFC) > 1, adj.P.Val < 0.05)

DEG <- DEG %>% rownames_to_column("SYMBOL")

genelist <- bitr(DEG$SYMBOL, fromType="SYMBOL",
                 toType="ENTREZID", OrgDb='org.Hs.eg.db')
DEG <- inner_join(DEG,genelist,by="SYMBOL")

#
ego <- enrichGO(gene = DEG$ENTREZID,
                OrgDb = org.Hs.eg.db, 
                ont = "all",
                pAdjustMethod = "BH",
                minGSSize = 1,
                pvalueCutoff =0.05, 
                qvalueCutoff =0.05,
                readable = TRUE)

ego_res <- ego@result
save(ego,ego_res,file = "GO_CDKN3_DEG.Rda")


dotplot(ego, showCategory = 10)
dev.off()
##3.4 
#install.packages("ggnewscale")
library(ggnewscale)
List = DEG$logFC
names(List)= DEG$ENTREZID
head(List)
List = sort(List,decreasing = T)

cnetplot(ego, categorySize="pvalue", foldChange = List,colorEdge = TRUE)
##3.5 
cnetplot(ego, foldChange = List, circular = TRUE, colorEdge = TRUE)
##3.6 
heatplot(ego,foldChange = List)
#


rt <- dat
color=as.vector(rt$fustat)
color[color==1]="indianred1"
color[color==0]="lightseagreen"
plot(rt$futime, pch=19,
     xlab="Patients (increasing risk socre)", ylab="Survival time (Days)",
     col=color)
legend("topleft", c("Dead", "Alive"),bty="n",pch=19,col=c("indianred1","lightseagreen"),cex=1.2)
riskClass=rt[,"risk"]
lowLength=length(riskClass[riskClass=="low"])
highLength=length(riskClass[riskClass=="high"])
abline(v=lowLength,lty=2)
dev.off()

#y=riskscore
rt <- arrange(rt,riskScore)
riskClass=rt[,"risk"]
lowLength=length(riskClass[riskClass=="low"])
highLength=length(riskClass[riskClass=="high"])
line=rt[,"riskScore"]
line[line>10]=10
plot(line, type="p", pch=20,
     xlab="Patients (increasing risk socre)", ylab="Risk score",
     col=c(rep("lightseagreen",lowLength),rep("indianred1",highLength)) )
abline(h=median(rt$riskScore),v=lowLength,lty=2)
legend("topleft", c("High risk", "low Risk"),bty="n",pch=19,col=c("indianred1","lightseagreen"),cex=1.2)
dev.off()

#用riskscore（）
exp_surv_clinical_01A = read.table("exp_surv_clinical_01A.txt",sep = "\t",row.names = 1,check.names = F,stringsAsFactors = F,header = T)
a <- intersect(rownames(rt),rownames(exp_surv_clinical_01A))
rt <- rt[a,]
exp_surv_clinical_01A <- exp_surv_clinical_01A[a,]
surv.expr <- cbind(exp_surv_clinical_01A[,1:8],rt[,(ncol(rt)-2)])
colnames(surv.expr)[9] <- "riskscore"
table(surv.expr$OS)
table(surv.expr$OS.time)
table(surv.expr$gender)
table(surv.expr$age_at_index)
table(surv.expr$ajcc_pathologic_stage)
table(surv.expr$ajcc_pathologic_t)
table(surv.expr$ajcc_pathologic_n)
table(surv.expr$ajcc_pathologic_m)
table(surv.expr$riskscore)

#
#install.packages("survival")
#install.packages("forestplot")
library(survival)
library(forestplot)
Coxoutput <- NULL 
for(i in 3:ncol(surv.expr)){
  g <- colnames(surv.expr)[i]
  cox <- coxph(Surv(OS.time,OS) ~ surv.expr[,i], data = surv.expr) # 单变量cox模型
  coxSummary = summary(cox)
  
  Coxoutput <- rbind.data.frame(Coxoutput,
                                data.frame(gene = g,
                                           HR = as.numeric(coxSummary$coefficients[,"exp(coef)"])[1],
                                           z = as.numeric(coxSummary$coefficients[,"z"])[1],
                                           pvalue = as.numeric(coxSummary$coefficients[,"Pr(>|z|)"])[1],
                                           lower = as.numeric(coxSummary$conf.int[,3][1]),
                                           upper = as.numeric(coxSummary$conf.int[,4][1]),
                                           stringsAsFactors = F),
                                stringsAsFactors = F)
}

write.table(Coxoutput, file = "uni_cox_results.txt",sep = "\t",row.names = T,col.names = NA,quote = F)
topgene <- Coxoutput
#3. 
##3.1 
tabletext <- cbind(c("characteristics",topgene$gene),
                   c("HR",format(round(as.numeric(topgene$HR),3),nsmall = 3)),
                   c("lower 95%CI",format(round(as.numeric(topgene$lower),3),nsmall = 3)),
                   c("upper 95%CI",format(round(as.numeric(topgene$upper),3),nsmall = 3)),
                   c("pvalue",format(round(as.numeric(topgene$p),3),nsmall = 3)))
##3.2 
forestplot(labeltext=tabletext,
           mean=c(NA,as.numeric(topgene$HR)),
           lower=c(NA,as.numeric(topgene$lower)), 
           upper=c(NA,as.numeric(topgene$upper)),
           graph.pos=5,#
           graphwidth = unit(.25,"npc"),# 
           fn.ci_norm="fpDrawDiamondCI",# 
           col=fpColors(box="#00A896", lines="#02C39A", zero = "black"),# 
           
           boxsize=0.4,# 
           lwd.ci=1,
           ci.vertices.height = 0.1,ci.vertices=T,# 
           zero=1,# 
           lwd.zero=1.5,# 
           xticks = c(0.5,1,5),# 
           lwd.xaxis=2,
           xlab="Hazard ratios",
           txt_gp=fpTxtGp(label=gpar(cex=1.2),# 
                          ticks=gpar(cex=0.85),
                          xlab=gpar(cex=1),
                          title=gpar(cex=1.5)),
           hrzl_lines=list("1" = gpar(lwd=2, col="black"), # 
                           "2" = gpar(lwd=1.5, col="black"), # 
                           "9" = gpar(lwd=2, col="black")), # 
           lineheight = unit(.75,"cm"),# 
           colgap = unit(0.3,"cm"),
           mar=unit(rep(1.5, times = 4), "cm"),
           new_page = F
)
dev.off()


tabletext <- cbind(c("characteristics",topgene$characteristics),
                   c("HR",format(round(as.numeric(topgene$HR),3),nsmall = 3)),
                   c("lower 95%CI",format(round(as.numeric(topgene$lower),3),nsmall = 3)),
                   c("upper 95%CI",format(round(as.numeric(topgene$upper),3),nsmall = 3)),
                   c("pvalue",format(round(as.numeric(topgene$p),3),nsmall = 3)))
forestplot(labeltext=tabletext,
           mean=c(NA,as.numeric(topgene$HR)),
           lower=c(NA,as.numeric(topgene$lower)), 
           upper=c(NA,as.numeric(topgene$upper)),
           graph.pos=5,# 
           graphwidth = unit(.25,"npc"),# 
           fn.ci_norm="fpDrawDiamondCI",# 
           col=fpColors(box="#00A896", lines="#02C39A", zero = "black"),# 
           
           boxsize=0.4,# 
           lwd.ci=1,
           ci.vertices.height = 0.1,ci.vertices=T,# 
           zero=1,# 
           lwd.zero=1.5,# 
           xticks = c(0.5,1,1.5),# 
           lwd.xaxis=2,
           xlab="Hazard ratios",
           txt_gp=fpTxtGp(label=gpar(cex=1.2),# 
                          ticks=gpar(cex=0.85),
                          xlab=gpar(cex=1),
                          title=gpar(cex=1.5)),
           hrzl_lines=list("1" = gpar(lwd=2, col="black"), # 
                           "2" = gpar(lwd=1.5, col="black"), # 
                           "15" = gpar(lwd=2, col="black")), # 
           lineheight = unit(.75,"cm"),# 
           colgap = unit(0.3,"cm"),
           mar=unit(rep(1.5, times = 4), "cm"),
           new_page = F
)
dev.off()

library(rms)
library(foreign)
library(survival)
identical(rownames(rt),rownames(surv.expr))
surv.expr$age <- ifelse(surv.expr$age_at_index >=60,">=60","<60")
rt2 <- cbind(surv.expr[,1:2],surv.expr$age,surv.expr$gender,surv.expr[,5:8], rt[,ncol(rt)-1])
colnames(rt2)[1] <- "fustat"
colnames(rt2)[2] <- "futime"
colnames(rt2)[3] <- "age"
colnames(rt2)[4] <- "gender"
colnames(rt2)[5] <- "stage"
colnames(rt2)[6] <- "T"
colnames(rt2)[7] <- "N"
colnames(rt2)[8] <- "M"
colnames(rt2)[9] <- "risk"
rt2$futime <- rt2$futime/365#
#
rt2$age <- factor(rt2$age,labels=c("<60", ">=60"))
rt2$gender <- factor(rt2$gender,labels=c("Female", "Male"))
rt2$stage <- factor(rt2$stage,labels=c("StageI", "StageII", "StageIII", "StageIV"))
rt2$T <- factor(rt2$T,labels=c("T1", "T2", "T3", "T4"))
rt2$M <- factor(rt2$M,labels=c("M0", "M1"))
rt2$N <- factor(rt2$N,labels=c("N0", "N1","N2","N3"))
rt2$risk <- factor(rt2$risk,labels=c("high", "low"))

#
ddist <- datadist(rt2)
options(datadist='ddist')  

###4. 
f <- cph(Surv(futime, fustat) ~age + gender + stage + T + M + N + risk, x=T, y=T, surv=T, data=rt2, time.inc=1)
surv <- Survival(f)

###5. 
nom2 <- nomogram(f, fun=list(function(x) surv(1, x), function(x) surv(2, x), function(x) surv(3, x)), 
                 lp=F, funlabel=c("1-year survival", "2-year survival", "3-year survival"), 
                 maxscale=100, 
                 fun.at=c(0.99, 0.9, 0.8, 0.7, 0.6, 0.5, 0.4, 0.3,0.2,0.1,0.05))
plot(nom2)
dev.off()
#
f1 <- cph(Surv(futime, fustat) ~age + gender + stage + T + M + N + risk, x=T, y=T, surv=T, data=rt2, time.inc=1)
cal1 <- calibrate(f1,cmethod="KM",method="boot",u=1,m=80,B=1000)
plot(cal1,
     xlab = "Predicted 1 Year Survival (%)",ylab = "Observed OS (%)")
dev.off()
#
f3 <- cph(Surv(futime, fustat) ~age + gender + stage +T + M + N + risk, x=T, y=T, surv=T, data=rt2, time.inc=3)
cal3 <- calibrate(f3,cmethod="KM",method="boot",u=3,m=80,B=1000)
plot(cal3,
     xlab = "Predicted 3 Year Survival (%)",ylab = "Observed OS (%)")
dev.off()
#
f5 <- cph(Surv(futime, fustat) ~age + gender + stage +T + M + N + risk, x=T, y=T, surv=T, data=rt2, time.inc=5)
cal5 <- calibrate(f5,cmethod="KM",method="boot",u=5,m=80,B=1000)
plot(cal5,
     xlab = "Predicted 5 Year Survival (%)",ylab = "Observed OS (%)")
dev.off()


library(ggpubr)  
p <- ggboxplot(dat, x = "fustat", y = "riskScore",
               color = "fustat", palette = "jco",
               add = "jitter")
p <- p + stat_compare_means()   #  Add p-value
p   #
